# Supplementary material for: A Diverging Species within the Stewartia gemmata (Theaceae) Complex Revealed by RAD-Seq Data
Source: Plants (Basel). 2024 May 8;13(10):1296. doi: 10.3390/plants13101296 (PMC11124813; doi:10.3390/plants13101296)
Supplement: Supplementary file 1 [file plants-13-01296-s001.zip]

Archive with 1 entries (1 files):
- plants-2945321-supplementary.pdf
